# Supplementary material for: Small extracellular vesicles derived from embryonic stem cells restore ovarian function of premature ovarian failure through PI3K/AKT signaling pathway
Source: Stem Cell Res Ther. 2020 Jan 3;11:3. doi: 10.1186/s13287-019-1508-2 (PMC6942273; doi:10.1186/s13287-019-1508-2)
Supplement: Supplementary file 1 — Additional file 1. The hormones of different groups of mice. Levels of E2, FSH and AMH were measured by ELISA at 0 week (the day before treatment), 1 week and 2 weeks. [file 13287_2019_1508_MOESM1_ESM.xls]

## Sheet: Table1 Elisa
Additional file 1: Levels of E2 , FSH and AMH was measured by Elisa on 0 week (the day before treatment), 1 week and 2 weeks.
	0 week	1 weeks	2 weeks
E2 (mIU/mL)
CTX+BUS+ESC-sEVs	18.35 ± 0.75	32.71 ± 0.95	43.81 ± 2.4
CTX+BUS	18.56 ± 0.781	21.25 ± 1.54	23.08 ± 1.96
Control	42.23 ± 4.53	41.33 ± 3.06	42.88 ± 2.38
FSH (mIU/mL)
CTX+BUS+ESC-sEVs	32.41 ± 1.66	19.39 ± 0.30	15.61 ± 0.54
CTX+BUS	33.08 ± 2.76	28.46 ± 0.63	28.74 ± 0.63
Control	14.29 ± 1.89	11.08 ± 0.69	12.88 ± 1.88
AMH (pg/mL)
CTX+BUS+ESC-sEVs	496.28 ± 30.57	809.45 ± 30.30	1129.85 ± 40.20
CTX+BUS	466.88 ± 38.97	636.53 ± 51.54	662.97 ± 22.14
Control	1254.13 ± 41.66	1256.87 ± 41.11	1238.18 ± 54.63
