# Supplementary material for: Small extracellular vesicles derived from embryonic stem cells restore ovarian function of premature ovarian failure through PI3K/AKT signaling pathway
Source: Stem Cell Res Ther. 2020 Jan 3;11:3. doi: 10.1186/s13287-019-1508-2 (PMC6942273; doi:10.1186/s13287-019-1508-2)
Supplement: Supplementary file 3 — Additional file 3. The level of AMH secreted by granulosa cells at different points. [file 13287_2019_1508_MOESM3_ESM.xls]

## Sheet: Table1 Elisa
Additional file 3:The level of AMH secreted by granulosa cells at different points.
AMH (pg/mL)	0h	24h	48h	72h
ESC-sEVs	1828.48 ± 67.45	3197.40 ± 35.89	3482.51± 19.85	3808.32± 82.73
ESC-sEVs+LY294002	1858.17 ± 65.11	2609.42 ± 84.42	3116.65 ± 62.32	3313.62±100.37
Control	1886.19 ± 50.40	2336.93 ± 45.12	2526.93 ±108.50	2583.58±53.43
Control+LY294002	1878.07 ± 59.48	2082.19 ± 76.38	2257.45 ± 131.63	2401.37±115.87
